# Supplementary material for: Improved analysis of CRISPR fitness screens and reduced off-target effects with the BAGEL2 gene essentiality classifier
Source: Genome Med. 2021 Jan 6;13:2. doi: 10.1186/s13073-020-00809-3 (PMC7789424; doi:10.1186/s13073-020-00809-3)
Supplement: Supplementary file 2 — Additional file 2: Table S1. The number of dependency calls in BAGEL2 (BF > 7) and CERES (score < − 0.6) and false positives in the calls across DepMap 2018Q4 screens with expression data (515 cells). [file 13073_2020_809_MOESM2_ESM.xlsx]

## Sheet: STable_FP-ESSCOUNT_QS_BF7_CERES
Table S1. The number of dependency calls in BAGEL2 (BF>7) and CERES (score < -0.6) and false positives in the calls across DepMap 2018Q4 screens with expression data (515 cells).
	FP_BAGEL2	FP_CERES	ESSCOUNT_BAGEL2	ESSCOUNT_CERES	Mean_Quality_Score
ACH-000601	20	17	1748	1572	2.74305
ACH-000696	14	15	1544	1455	2.68843
ACH-000416	16	16	1370	1317	2.6194
ACH-000911	15	17	1466	1574	2.60897
ACH-000331	15	15	1478	1635	2.57902
ACH-000127	15	20	1530	1477	2.57817
ACH-000711	40	13	1745	1443	2.55832
ACH-000624	26	16	1605	1369	2.54922
ACH-001368	16	21	1504	1483	2.53989
ACH-000912	12	20	1581	1618	2.53448
ACH-000657	21	40	1427	1628	2.50778
ACH-001001	10	17	1315	1431	2.49592
ACH-000867	24	22	1329	1215	2.4914
ACH-000030	16	16	1629	1438	2.48847
ACH-000973	9	11	1390	1306	2.48681
ACH-000198	20	20	1863	1827	2.48649
ACH-000053	11	10	1482	1346	2.46918
ACH-000832	14	32	1184	1709	2.45755
ACH-000915	7	7	1310	1360	2.45676
ACH-000827	9	14	1359	1424	2.43644
ACH-000748	7	9	1108	1259	2.42768
ACH-000232	22	29	1554	1551	2.41589
ACH-000517	19	13	1443	1143	2.41408
ACH-000528	9	8	1667	1491	2.41278
ACH-000487	35	29	1672	1682	2.40324
ACH-000770	22	24	1586	1575	2.40304
ACH-000169	8	10	1361	1467	2.3714
ACH-000887	21	13	1464	1205	2.37102
ACH-000866	17	18	1566	1510	2.3653
ACH-000260	6	7	1589	1453	2.3601
ACH-000475	37	11	1616	1279	2.35987
ACH-000250	16	17	1466	1328	2.35825
ACH-000960	14	17	1482	1550	2.35706
ACH-000849	8	20	1236	1415	2.35033
ACH-000665	10	9	1285	1240	2.34496
ACH-000738	11	13	1530	1455	2.34379
ACH-000259	11	13	1731	1590	2.34128
ACH-001532	29	37	1703	1798	2.33437
ACH-000693	6	8	1570	1452	2.33149
ACH-001328	21	21	1452	1426	2.32798
ACH-000243	19	13	1642	1451	2.32753
ACH-001380	19	21	1504	1483	2.32741
ACH-000721	21	19	1480	1351	2.32337
ACH-000630	11	12	1625	1440	2.32165
ACH-000747	6	14	1566	1647	2.31989
ACH-000647	10	10	1284	1093	2.31378
ACH-000552	16	17	1487	1524	2.30469
ACH-000460	6	7	1742	1624	2.30379
ACH-000906	13	8	1608	1341	2.30266
ACH-000266	11	8	1409	1237	2.29966
ACH-001232	7	18	1104	1339	2.29961
ACH-000527	7	10	1669	1395	2.29364
ACH-001028	41	27	1511	1316	2.29123
ACH-000502	19	17	1532	1388	2.2899
ACH-000178	12	15	1446	1369	2.27385
ACH-000606	15	28	1342	1599	2.27081
ACH-000332	24	19	1436	1275	2.26958
ACH-000771	35	42	1574	1625	2.26811
ACH-000924	7	7	1422	1377	2.26598
ACH-000261	14	12	1337	1185	2.26464
ACH-000556	17	20	1206	1214	2.26305
ACH-000865	14	12	1394	1330	2.26296
ACH-000421	10	10	1387	1291	2.25894
ACH-000768	15	22	1395	1445	2.25797
ACH-000781	10	11	1533	1341	2.25761
ACH-000235	19	11	1562	1253	2.25086
ACH-000511	4	9	1295	1277	2.24763
ACH-000510	10	6	1344	1115	2.24738
ACH-000118	6	8	1698	1672	2.24084
ACH-000788	13	13	1496	1332	2.23586
ACH-000231	8	6	1462	1243	2.23533
ACH-000831	25	36	1443	1671	2.23484
ACH-000132	14	11	1168	1184	2.23452
ACH-000376	7	5	1511	1398	2.23095
ACH-001061	9	13	1654	1636	2.23021
ACH-001765	16	16	1479	1326	2.22957
ACH-000339	19	14	1460	1322	2.22308
ACH-000858	15	16	1399	1504	2.22123
ACH-000246	7	11	1453	1402	2.21551
ACH-000537	9	4	1309	1380	2.2112
ACH-000097	11	17	1410	1339	2.2054
ACH-000823	14	9	1533	1357	2.20504
ACH-000784	10	9	1445	1265	2.20251
ACH-001048	9	8	1356	1243	2.19822
ACH-001038	19	16	1387	1303	2.19684
ACH-000253	15	22	1291	1300	2.1925
ACH-000086	9	19	1329	1397	2.19226
ACH-000720	10	13	1369	1320	2.18297
ACH-000015	3	10	1351	1422	2.18123
ACH-000937	77	44	1600	1552	2.17967
ACH-000211	13	10	1349	1216	2.17533
ACH-000486	16	16	1503	1421	2.16912
ACH-000406	11	11	1733	1456	2.16601
ACH-000938	19	14	1512	1604	2.1656
ACH-000760	9	9	1278	1242	2.15931
ACH-001654	36	24	1431	1329	2.15789
ACH-000921	10	11	1465	1579	2.15638
ACH-000255	15	18	1371	1444	2.15396
ACH-000352	3	7	1236	1318	2.15312
ACH-000215	17	15	1467	1225	2.15289
ACH-000113	12	27	1653	1791	2.15248
ACH-000365	23	36	1504	1606	2.14945
ACH-000410	9	9	1399	1297	2.14312
ACH-000943	17	13	1718	1621	2.13933
ACH-001496	20	7	1517	1451	2.13827
ACH-000013	6	9	1518	1343	2.13327
ACH-000522	15	17	1458	1331	2.13235
ACH-000835	11	11	1443	1379	2.1311
ACH-000133	7	7	1288	1277	2.12934
ACH-000620	9	11	1436	1329	2.12628
ACH-001163	15	23	1280	1269	2.12139
ACH-000469	9	12	1427	1339	2.11947
ACH-000366	14	14	1286	1196	2.11234
ACH-000676	9	5	1448	1260	2.1122
ACH-000673	22	17	1406	1188	2.10864
ACH-000932	23	18	1479	1466	2.10695
ACH-000706	11	10	1373	1308	2.10612
ACH-000651	30	38	1467	1581	2.1052
ACH-000150	20	46	1030	1481	2.10473
ACH-000363	14	12	1259	1129	2.104
ACH-000714	12	46	943	1594	2.09894
ACH-000092	14	12	1291	1163	2.09805
ACH-000884	7	24	1374	1460	2.09703
ACH-000524	14	7	1381	1093	2.09523
ACH-000905	20	22	1380	1448	2.09385
ACH-000047	17	10	1671	1587	2.091
ACH-000649	15	18	1454	1288	2.08776
ACH-000882	10	12	1571	1496	2.08488
ACH-000632	14	12	1440	1339	2.08423
ACH-000753	13	11	1623	1330	2.08388
ACH-000796	19	22	1339	1249	2.08384
ACH-000291	12	9	1401	1296	2.08317
ACH-000022	5	10	1282	1204	2.082
ACH-000507	10	14	1502	1560	2.08048
ACH-000116	5	11	1352	1359	2.0718
ACH-000734	11	9	1496	1325	2.06941
ACH-001239	9	19	1381	1344	2.05626
ACH-000011	14	39	1013	1530	2.05592
ACH-000896	14	23	1302	1325	2.05246
ACH-000095	34	41	1370	1401	2.05107
ACH-000054	18	20	1304	1329	2.05029
ACH-000836	27	31	1387	1418	2.04933
ACH-000448	12	18	1228	1206	2.04797
ACH-000471	16	8	1486	1266	2.04786
ACH-000505	7	10	1161	1035	2.04603
ACH-000756	25	19	1231	1279	2.04291
ACH-000233	14	28	1379	1449	2.042
ACH-000974	39	39	1344	1396	2.04001
ACH-000593	15	10	1365	1204	2.03989
ACH-000223	13	9	1312	1185	2.03765
ACH-001353	30	26	1347	1291	2.03723
ACH-000288	17	17	1486	1272	2.03595
ACH-000098	10	8	1343	1202	2.03271
ACH-000947	15	27	1632	1573	2.02928
ACH-000099	21	27	1487	1384	2.02926
ACH-001346	11	17	1398	1375	2.0266
ACH-000819	12	17	1243	1403	2.02526
ACH-000045	21	41	1383	1712	2.02454
ACH-001134	29	26	1380	1449	2.02424
ACH-000425	13	14	1309	1243	2.02273
ACH-000881	12	24	1449	1521	2.02137
ACH-000265	10	22	1552	1557	2.02055
ACH-000570	7	8	1380	1276	2.0184
ACH-000082	10	9	1190	1089	2.01754
ACH-000012	23	11	1669	1492	2.01566
ACH-000123	10	12	1537	1634	2.0149
ACH-000953	58	76	1153	1369	2.01466
ACH-001067	18	33	1482	1764	2.0138
ACH-000403	40	33	1307	1184	2.01339
ACH-000188	24	34	1330	1374	2.0111
ACH-000542	30	36	1519	1354	2.01046
ACH-000324	34	35	1508	1466	2.01021
ACH-000901	23	12	1295	1105	2.01017
ACH-000809	23	17	1452	1250	2.00987
ACH-000490	12	9	1464	1361	2.00815
ACH-000264	10	10	1321	1112	2.00185
ACH-000758	15	32	1363	1579	2.00174
ACH-000152	8	4	1170	1167	2.00069
ACH-000383	15	12	1279	1024	1.99765
ACH-000545	14	20	1278	1372	1.99752
ACH-000138	11	12	1405	1294	1.99652
ACH-000589	6	8	1496	1443	1.99597
ACH-000736	27	27	1446	1619	1.99563
ACH-000794	37	30	1528	1371	1.99533
ACH-000307	8	11	1380	1301	1.99152
ACH-000461	12	15	1091	1282	1.98763
ACH-000183	21	19	1559	1618	1.98483
ACH-000618	7	10	1484	1471	1.9813
ACH-000302	9	12	1369	1171	1.9807
ACH-000308	18	9	1351	1166	1.98009
ACH-000843	21	12	1528	1543	1.97759
ACH-000279	12	13	1385	1285	1.97464
ACH-000627	11	9	1238	1168	1.97318
ACH-000348	4	3	1280	1070	1.9674
ACH-000036	17	23	1305	1418	1.96344
ACH-001318	4	22	1243	1348	1.96318
ACH-000787	9	11	1611	1403	1.96112
ACH-000159	17	15	1192	1104	1.95866
ACH-000476	5	15	1072	1238	1.95172
ACH-000585	24	13	1582	1265	1.95108
ACH-000329	11	11	1192	1060	1.94725
ACH-000848	11	8	1419	1523	1.94659
ACH-000060	33	25	1266	1370	1.94305
ACH-000516	12	10	1250	1119	1.94149
ACH-000390	13	12	1156	1159	1.94082
ACH-000544	23	20	1436	1465	1.93686
ACH-000653	22	24	1325	1404	1.9335
ACH-001377	18	26	1372	1421	1.93301
ACH-000458	12	13	1289	1503	1.93273
ACH-000766	23	23	1287	1284	1.9319
ACH-000802	10	15	1494	1455	1.93123
ACH-000917	14	16	1337	1522	1.92692
ACH-000472	22	15	1321	1055	1.92652
ACH-000274	39	21	1174	1045	1.92455
ACH-000452	9	8	1383	1187	1.92373
ACH-000467	16	17	1515	1516	1.92272
ACH-000791	18	28	1155	1239	1.92077
ACH-000362	39	29	1754	1561	1.92069
ACH-000837	11	8	1563	1434	1.91967
ACH-000548	12	18	1274	1295	1.91917
ACH-000619	17	22	1256	1422	1.91911
ACH-000824	29	24	1151	1107	1.91745
ACH-000520	16	18	1152	1284	1.91644
ACH-000021	20	23	1257	1187	1.91276
ACH-000025	16	22	1428	1507	1.91219
ACH-000986	30	20	1573	1632	1.91157
ACH-000889	28	28	1554	1437	1.91077
ACH-001075	5	28	895	1565	1.90575
ACH-001283	11	13	1366	1421	1.90406
ACH-000444	15	9	1382	1340	1.90146
ACH-001050	17	15	1456	1332	1.89983
ACH-000683	28	20	1294	1076	1.89801
ACH-000584	6	9	1381	1253	1.89713
ACH-000463	18	30	1195	1366	1.89685
ACH-000658	37	46	1382	1419	1.89488
ACH-001306	7	3	1250	1157	1.8927
ACH-000397	21	20	1381	1379	1.89073
ACH-000777	35	24	1398	1398	1.88674
ACH-000834	10	10	1410	1469	1.88314
ACH-000600	10	12	1100	1160	1.88264
ACH-000374	26	38	1430	1503	1.88263
ACH-000407	9	12	1227	1296	1.88255
ACH-000312	24	19	1374	1479	1.87952
ACH-000885	17	27	1619	1664	1.87822
ACH-000148	18	20	1320	1219	1.87361
ACH-000623	13	13	1136	1082	1.87006
ACH-000573	6	10	1343	1249	1.86885
ACH-000900	41	41	1706	1649	1.86803
ACH-000411	21	29	1267	1369	1.85913
ACH-000146	8	9	1275	1074	1.85691
ACH-000792	12	10	1375	1199	1.85608
ACH-000485	38	21	1325	1294	1.85067
ACH-000495	4	19	876	1245	1.85012
ACH-000323	10	16	1171	1275	1.84909
ACH-000042	21	24	1269	1265	1.84566
ACH-001322	37	36	1410	1649	1.83859
ACH-000913	16	23	1394	1379	1.83637
ACH-000862	13	18	1212	1210	1.83353
ACH-000364	10	15	1408	1556	1.83302
ACH-000633	27	15	1326	1186	1.83001
ACH-000671	14	14	1502	1350	1.82937
ACH-000588	18	19	1422	1477	1.82385
ACH-000576	19	29	1159	1510	1.82376
ACH-000142	14	20	1244	1328	1.82281
ACH-000822	11	7	1200	1055	1.8217
ACH-000936	17	20	1315	1393	1.82151
ACH-000393	12	17	1075	1143	1.81697
ACH-000445	12	17	962	1244	1.81288
ACH-000869	17	13	1276	1165	1.81248
ACH-000319	6	10	1127	1225	1.8099
ACH-000550	3	6	1124	1085	1.80806
ACH-001300	30	44	1288	1581	1.80588
ACH-000811	10	8	1131	992	1.80463
ACH-000085	2	31	627	1463	1.80247
ACH-000817	21	36	1279	1622	1.80215
ACH-000028	22	25	1614	1591	1.80161
ACH-000968	13	16	1467	1453	1.79721
ACH-000017	18	10	1317	1239	1.79503
ACH-000910	32	24	1390	1319	1.79488
ACH-000009	9	14	1346	1226	1.79266
ACH-000040	15	9	1143	1186	1.78209
ACH-000621	18	9	1230	999	1.77841
ACH-000387	12	11	1514	1396	1.77296
ACH-000549	19	24	1235	1445	1.77121
ACH-000221	14	19	1323	1553	1.77098
ACH-000767	17	29	1023	1164	1.77025
ACH-000108	13	7	1270	1244	1.76265
ACH-000783	33	37	1206	1258	1.75701
ACH-000415	35	32	1367	1272	1.75626
ACH-001031	17	34	1519	1661	1.75613
ACH-001289	12	14	1203	1309	1.74672
ACH-000769	12	13	1514	1584	1.7413
ACH-000969	18	22	1236	1439	1.7396
ACH-000941	8	19	1076	1079	1.73824
ACH-000414	25	24	1430	1386	1.73646
ACH-000237	13	17	1337	1192	1.73494
ACH-000067	19	17	1187	1276	1.72898
ACH-000228	12	19	1087	1210	1.72801
ACH-000984	18	36	952	1213	1.72798
ACH-000838	3	17	903	1291	1.72667
ACH-000163	12	14	1172	1180	1.71532
ACH-000880	33	23	1510	1526	1.71519
ACH-000765	12	18	1176	1276	1.71458
ACH-000143	17	27	1180	1587	1.70745
ACH-000872	20	22	1281	1299	1.70565
ACH-000856	12	16	1463	1531	1.70478
ACH-001054	26	18	1530	1503	1.70319
ACH-000773	33	24	1444	1341	1.70146
ACH-000829	46	40	1589	1633	1.70025
ACH-000776	24	22	1183	1443	1.69859
ACH-000480	12	15	1276	1358	1.69852
ACH-001278	20	24	1482	1585	1.69773
ACH-000851	20	29	1520	1655	1.69728
ACH-000579	6	20	806	1207	1.69705
ACH-000035	13	34	1140	1527	1.69628
ACH-000699	10	10	1354	1104	1.69455
ACH-000420	2	6	1045	1276	1.69381
ACH-000256	16	23	1014	1221	1.69291
ACH-000713	51	60	1293	1498	1.68723
ACH-001196	33	37	1407	1484	1.68593
ACH-000846	82	39	1321	1377	1.68452
ACH-000571	7	8	1107	914	1.68242
ACH-000496	17	10	1422	1307	1.68165
ACH-000839	20	26	1228	1466	1.67935
ACH-000470	17	22	1129	1181	1.67862
ACH-000226	54	18	1711	1507	1.67599
ACH-000484	4	8	741	1018	1.67546
ACH-000518	19	22	1292	1488	1.67331
ACH-000041	16	33	960	1282	1.67032
ACH-000128	14	16	1106	1280	1.66735
ACH-000996	34	39	1147	1478	1.65832
ACH-000718	22	21	1198	1172	1.6549
ACH-000785	26	29	1198	1229	1.65431
ACH-000861	19	15	1390	1257	1.65224
ACH-000591	13	6	1183	1185	1.65041
ACH-001745	13	16	1393	1313	1.64776
ACH-000070	24	19	1399	1675	1.64688
ACH-000481	13	15	1102	1130	1.64271
ACH-000608	21	14	1074	862	1.6417
ACH-001183	19	37	1188	1466	1.64062
ACH-000677	7	9	1057	986	1.63557
ACH-001228	16	13	972	1107	1.63543
ACH-000238	18	16	1299	1221	1.63055
ACH-000746	25	19	1087	1176	1.62908
ACH-001275	22	32	1228	1620	1.62403
ACH-000638	30	41	1437	1596	1.62226
ACH-000248	7	19	1049	1439	1.61857
ACH-000521	17	31	1171	1330	1.61623
ACH-000278	25	24	1173	1212	1.61069
ACH-000473	13	18	1134	1261	1.60804
ACH-000799	42	39	1272	1512	1.59563
ACH-000350	42	40	986	1077	1.59456
ACH-001431	21	37	1121	1497	1.5941
ACH-000907	8	19	961	1148	1.58618
ACH-000782	28	52	1161	1769	1.58458
ACH-000137	17	12	1060	1193	1.58418
ACH-000468	10	16	1033	1053	1.58405
ACH-000454	14	38	1208	1507	1.58023
ACH-000957	31	52	1162	1607	1.57735
ACH-000762	31	19	1165	1277	1.57362
ACH-001740	11	9	1258	1298	1.57214
ACH-000277	19	15	1115	1306	1.5692
ACH-000316	10	7	1170	1206	1.5683
ACH-000368	13	17	1085	1259	1.56645
ACH-000605	16	25	1108	1337	1.56426
ACH-000652	12	26	1031	1366	1.56359
ACH-000681	23	29	1313	1336	1.56318
ACH-000330	7	17	1072	1386	1.55813
ACH-000055	18	20	1280	1472	1.55194
ACH-000876	20	19	1243	1160	1.5512
ACH-000926	21	24	1075	1176	1.55077
ACH-000993	30	31	1254	1412	1.54482
ACH-001301	17	40	903	1426	1.53993
ACH-000725	26	25	957	1096	1.53991
ACH-000436	21	31	1105	1411	1.53883
ACH-000732	29	44	1083	1553	1.5379
ACH-001274	34	32	1329	1447	1.53651
ACH-000939	15	25	1063	1385	1.53208
ACH-000661	16	17	1361	1369	1.53162
ACH-000580	11	16	1015	1261	1.53159
ACH-000541	17	92	605	1744	1.52707
ACH-000805	18	18	1111	1477	1.52567
ACH-000994	13	22	1200	1353	1.51877
ACH-000322	37	45	1295	1693	1.51623
ACH-000078	33	53	1081	1390	1.51399
ACH-001211	13	32	1096	1566	1.50823
ACH-000697	41	33	1401	1737	1.50754
ACH-000958	29	46	1020	1526	1.50732
ACH-000464	19	10	1033	1134	1.48639
ACH-000491	42	35	1085	1262	1.48572
ACH-000389	31	44	1138	1557	1.48401
ACH-000821	33	25	1158	1271	1.48348
ACH-000757	24	30	1110	1293	1.48211
ACH-000404	18	32	605	1649	1.4782
ACH-000840	24	44	978	1398	1.47787
ACH-000695	1	40	322	1308	1.47506
ACH-000395	66	47	1426	1482	1.46989
ACH-000381	28	16	1402	1374	1.46963
ACH-000018	18	29	972	1467	1.46775
ACH-000512	23	93	710	1744	1.46451
ACH-000648	15	27	1129	1296	1.46225
ACH-000763	28	55	1317	1573	1.45724
ACH-000859	13	31	878	1386	1.45207
ACH-000847	19	27	994	1422	1.4512
ACH-000280	41	46	1315	1490	1.44721
ACH-000007	29	27	1190	1527	1.44702
ACH-000622	15	21	897	1093	1.44359
ACH-000433	18	42	833	1366	1.44253
ACH-000873	16	35	906	1504	1.43705
ACH-000294	21	26	1316	1386	1.43442
ACH-000356	25	58	935	1745	1.43177
ACH-000988	14	18	1106	1290	1.42935
ACH-000317	22	35	1142	1345	1.42924
ACH-000499	10	27	908	1521	1.42729
ACH-000120	24	26	1363	1432	1.42578
ACH-000337	35	55	968	1608	1.42487
ACH-000401	14	16	1190	1455	1.41937
ACH-000037	23	9	1035	900	1.41922
ACH-000281	43	35	1089	1278	1.41649
ACH-000234	20	21	999	1164	1.41226
ACH-000663	13	30	1092	1302	1.40882
ACH-000168	15	64	845	1479	1.40682
ACH-000841	27	28	1233	1354	1.40527
ACH-000293	20	22	1035	1237	1.40458
ACH-000190	35	30	1204	1458	1.40052
ACH-000153	7	18	675	1155	1.39327
ACH-000257	26	49	715	1302	1.38953
ACH-000614	19	17	1089	1241	1.37172
ACH-000701	12	25	797	1115	1.37083
ACH-001205	25	67	1056	1819	1.36999
ACH-001552	10	27	794	1232	1.36952
ACH-001197	28	51	1383	1762	1.36419
ACH-000311	43	25	1399	1392	1.35584
ACH-000935	21	25	1311	1433	1.35307
ACH-000087	33	25	1125	1589	1.34919
ACH-000262	27	24	1039	1457	1.34168
ACH-000315	36	47	1019	1513	1.341
ACH-000810	5	19	509	1242	1.33958
ACH-000483	10	12	985	1138	1.33482
ACH-001280	28	46	924	1228	1.33094
ACH-000335	40	51	1006	1537	1.32714
ACH-000662	73	82	920	1615	1.32544
ACH-000361	19	46	959	1412	1.32406
ACH-000688	9	22	734	1163	1.3217
ACH-000764	22	31	874	1448	1.31859
ACH-000878	16	83	518	1429	1.29919
ACH-000929	17	32	860	1405	1.29506
ACH-000408	18	44	874	1487	1.29088
ACH-000052	18	27	902	1491	1.28045
ACH-000833	24	9	898	1187	1.27828
ACH-000206	23	54	1154	1703	1.27604
ACH-001277	23	23	864	1328	1.27562
ACH-000646	23	39	838	1197	1.25905
ACH-000334	5	38	688	1228	1.25688
ACH-000477	8	11	841	1040	1.24306
ACH-000804	36	44	1279	1759	1.2328
ACH-000296	22	24	1264	1369	1.23051
ACH-001053	26	26	1144	1426	1.22779
ACH-000798	56	22	1117	1387	1.22719
ACH-000310	69	47	1084	1267	1.21603
ACH-000800	31	40	952	1364	1.21349
ACH-000928	59	105	1197	1865	1.2062
ACH-000295	31	54	787	1525	1.19177
ACH-000778	19	43	876	1198	1.19142
ACH-000207	23	34	697	1023	1.18798
ACH-000450	17	17	930	1464	1.18525
ACH-000426	8	43	850	1500	1.17615
ACH-000684	17	54	770	1363	1.17038
ACH-000039	34	21	1055	1321	1.16749
ACH-001164	24	37	863	1502	1.16513
ACH-000547	28	31	1027	1573	1.16435
ACH-001332	23	67	725	1626	1.15548
ACH-000075	36	43	768	1365	1.15443
ACH-000204	17	59	753	1645	1.15187
ACH-000244	30	30	706	1328	1.09233
ACH-000427	41	41	840	1372	1.09119
ACH-001119	34	41	845	1189	1.08446
ACH-000724	15	14	639	1007	1.08411
ACH-000950	52	58	1145	1647	1.08094
ACH-001302	27	52	727	1504	1.073
ACH-000569	52	74	780	1696	1.06027
ACH-000435	9	94	243	1511	1.05773
ACH-000258	16	79	591	1332	1.05673
ACH-000251	24	63	745	1621	1.05116
ACH-000503	18	34	714	1369	1.04973
ACH-000341	5	20	452	1041	1.04397
ACH-001193	20	48	602	1468	1.03752
ACH-000304	15	32	569	1368	1.03447
ACH-000222	58	27	1256	1461	1.02886
ACH-001020	30	77	657	1717	1.01912
ACH-000189	20	34	573	1350	1.00793
ACH-000252	24	29	882	1449	0.997326
ACH-000227	52	53	737	1096	0.960543
ACH-000479	19	45	540	1463	0.954756
ACH-000320	122	63	1309	1621	0.953958
ACH-000978	8	65	467	1548	0.952169
ACH-000459	0	15	320	863	0.950012
ACH-000336	31	58	612	1628	0.945777
ACH-001430	56	120	673	1924	0.93007
ACH-000820	2	140	51	1878	0.9222
ACH-001270	34	108	492	1797	0.918885
ACH-000972	33	135	430	1797	0.859279
ACH-001111	45	55	755	1586	0.846772
ACH-001128	35	75	816	1710	0.83686
ACH-000963	11	88	359	1465	0.832579
ACH-000916	34	129	492	1761	0.810854
ACH-000208	25	61	388	1581	0.799686
ACH-000954	42	118	457	1806	0.798926
ACH-001737	0	320	95	2909	0.79803
ACH-000210	12	83	252	1684	0.788462
ACH-000242	35	126	312	1806	0.71671
ACH-000920	18	128	287	1949	0.713395
ACH-000631	13	162	138	1838	0.673923
ACH-000203	0	265	2	2215	0.579078
ACH-000338	0	311	1	2184	0.531667
